# Supplementary material for: Crystal Structures of Xenon(VI) Salts: XeF5Ni(AsF6)3, XeF5AF6 (A = Nb, Ta, Ru, Rh, Ir, Pt, Au), and XeF5A2F11 (A = Nb, Ta)
Source: Molecules. 2023 Apr 11;28(8):3370. doi: 10.3390/molecules28083370 (PMC10143524; doi:10.3390/molecules28083370)
Supplement: Supplementary file 1 [file molecules-28-03370-s001.zip]

Archive with 1 entries (1 files):
- molecules-2324196-supplementary.pdf
